# Supplementary material for: Point-of-Care Ultrasonography Helped to Rapidly Detect Pneumomediastinum in a Vomiting Female
Source: Medicina (Kaunas). 2023 Feb 17;59(2):394. doi: 10.3390/medicina59020394 (PMC9963639; doi:10.3390/medicina59020394)
Supplement: Supplementary file 1 [file medicina-59-00394-s001.zip]

Archive with 1 entries (1 files):
- medicina-2151490-supplementary.mp4
